# Supplementary material for: Spatial Clustering by Red Deer and Its Relevance for Management of Chronic Wasting Disease
Source: Animals (Basel). 2021 Apr 28;11(5):1272. doi: 10.3390/ani11051272 (PMC8146590; doi:10.3390/ani11051272)
Supplement: Supplementary file 1 [file animals-11-01272-s001.zip]

Archive with 1 entries (1 files):
- animals-1194705-supplementary.pdf
